# Supplementary material for: Islands of cooperation emerge by stigmergic interactions in iterated spatial games
Source: PLoS One. 2024 Jul 12;19(7):e0306915. doi: 10.1371/journal.pone.0306915 (PMC11244808; doi:10.1371/journal.pone.0306915)
Supplement: S2 File — The data extracted from the NetLogo simulation code and analysed in the manuscript. (XLSX) [file pone.0306915.s002.xlsx]

## Sheet: Scenario
Typical scenario
# Encounters	Random	Defection	Tit-for-Tat	Stigmergic
10	2.12	3	1.52	2.55
50	2.23	2.89	1.6	2.4
100	2.34	2.65	1.7	2.17
200	2.18	2.7	1.6	2.01
500	2.25	2.82	1.51	2.09
1000	2.09	2.8	1.56	2.12
2000	2.01	2.64	1.59	2.25
5000	1.97	2.43	1.62	2.36
10000	1.95	2.21	1.69	2.54												36
20000	1.91	2.11	1.72	2.62
50000	1.87	2.02	1.8	2.68
100000	1.83	2.01	1.92	2.7												25.7143
200000	1.81	2.01	1.98	2.7
500000	1.81	2.01	2.02	2.7
1000000	1.81	2.01	2.1	2.7
2000000	1.81	2.01	2.12	2.7
5000000	1.81	2.01	2.12	2.7
10000000	1.81	2.01	2.12	2.7
20000000	1.81	2.01	2.12	2.7
50000000	1.81	2.01	2.12	2.7
1000000
10000000

## Sheet: Scalability (average data)
Scalability				1 million encounters
Defector, TfT, Random		200
# Pheromones	Random	Defection	Tit-for-Tat	Stigmergic
20	1.82	2.03	1.95	1.93
40	1.78	1.94	2.1	2.05
60	1.77	1.9	2.02	2.21
80	1.78	1.88	2.06	2.66
100	1.81	1.93	2.07	2.7
120	1.84	1.94	2.1	2.71
140	1.84	1.95	2.1	2.72
160	1.83	2.02	2.1	2.73
180	1.84	2.2	2.19	2.772
200	1.84	2.23	2.3	2.76
No defectors, Tft Random 200
# Pheromones	Random	Defectors	Tit-for-Tat	Pheromones
20	2.33		2.56	2.34
40	2.4		2.53	2.36
60	2.39		2.56	2.45
80	2.4		2.57	2.75
100	2.39		2.58	2.77
120	2.42		2.57	2.78
140	2.45		2.57	2.79
160	2.46		2.58	2.8
180	2.52		2.59	2.8
200	2.53		2.61	2.81
EFFETTO EVAPORAZIONE
Defector, TfT, Random		200
Diffusione rate set at 20%
EVAPORATION RATE	Random	Tit-for-Tat	100 Stigmergic	200 Stigmergic	300 Stigmergic	400 Stigmergic	500 Stigmergic
0	2.3	2.7	2.8	2.79	2.79	2.8	2.79
0.005	2.31	2.7	2.79	2.79	2.79	2.79	2.8
0.01	2.31	2.68	2.79	2.8	2.8	2.78	2.79
0.015	2.32	2.66	2.8	2.79	2.79	2.76	2.83
0.02	2.3	2.66	2.79	2.78	2.78	2.81	2.8
0.025	2.31	2.64	2.78	2.8	2.8	2.81	2.83
0.03	2.31	2.62	2.76	2.79	2.79	2.83	2.82
0.035	2.3	2.62	2.7	2.79	2.79	2.82	2.8
0.04	2.29	2.6	2.5	2.6	2.79	2.82	2.83
0.045	2.31	2.6	2.3	2.43	2.54	2.79	2.81
0.05	2.31	2.58	2.31	2.33	2.42	2.67	2.78
0.055	2.3	2.57	2.31	2.31	2.31	2.55	2.79
0.06	2.31	2.55	2.3	2.31	2.32	2.36	2.71
0.065	2.29	2.55	2.29	2.3	2.32	2.32	2.54
0.07	2.29	2.53	2.26	2.3	2.3	2.32	2.34
0.075	2.29	2.53	2.31	2.31	2.31	2.33	2.35	2.35
0.08	2.3	2.5	2.3	2.31	2.34	2.31	2.31	2
0.085	2.3	2.5	2.29	2.3	2.3	2.34	2.32
0.09	2.27	2.48	2.27	2.3	2.32	2.33	2.32
0.095	2.29	2.47	2.26	2.33	2.32	2.32	2.33
0.1	2.3	2.47	2.29	2.31	2.27	2.33	2.31
EFFETTO DIFFUSIONE
Defector, TfT, Random		200
Evaporation rate set at 2,5%
DIFFUSION RATE	Random	Tit-for-Tat	100 Stigmergic	200 Stigmergic	300 Stigmergic	400 Stigmergic	500 Stigmergic
0	2.3	2.55	2.2	2.21	2.4	2.51	2.54
0.05	2.31	2.61	2.3	2.45	2.7	2.76	2.82
0.1	2.29	2.64	2.43	2.72	2.79	2.82	2.83
0.15	2.3	2.65	2.65	2.8	2.8	2.81	2.84
0.2	2.28	2.67	2.8	2.79	2.81	2.84	2.85
0.25	2.29	2.66	2.81	2.81	2.82	2.83	2.82
0.3	2.3	2.65	2.79	2.82	2.79	2.83	2.84
0.35	2.31	2.67	2.81	2.79	2.8	2.84	2.86
0.4	2.3	2.69	2.78	2.79	2.81	2.82	2.85
0.45	2.31	2.7	2.79	2.8	2.82	2.82	2.85
0.5	2.29	2.69	2.78	2.79	2.79	2.81	2.87
0.55	2.29	2.7	2.8	2.8	2.8	2.8	2.85
0.6	2.28	2.69	2.78	2.81	2.8	2.83	2.84
0.65	2.3	2.71	2.78	2.79	2.81	2.84	2.84
0.7	2.29	2.7	2.77	2.79	2.82	2.83	2.86
0.75	2.31	2.7	2.79	2.81	2.79	2.83	2.86
0.8	2.31	2.69	2.78	2.8	2.82	2.82	2.87
0.85	2.3	2.69	2.78	2.8	2.8	2.82	2.85
0.9	2.28	2.7	2.77	2.81	2.81	2.84	2.85
0.95	2.28	2.71	2.79	2.81	2.81	2.83	2.86
1	2.3	2.69	2.78	2.79	2.8	2.83	2.85
EFFETTO DIFFUSIONE SU NUMERO DI ISOLE
Defector, TfT, Random		200
Evaporation rate set at 2,5%
DIFFUSION RATE	100 Stigmergic	200 Stigmergic	300 Stigmergic	400 Stigmergic	500 Stigmergic
0.1					4.3
0.2
0.3
0.4
0.5
0.6
0.7
0.8
0.9
1

## Sheet: Scalability (raw data)
Scalability				1 million encounters
Defector, TfT, Random		200
							Random std	Random Avg	1	2	3	4	5			Defection std	Defection Avg	1	2	3	4	5			Tit-for-tat std	Tit-for-tat Avg	1	2	3	4	5			Stigmergic std	Stigmergic Avg	1	2	3	4	5
# Pheromones	Random	Defection	Tit-for-Tat	Stigmergic
20	1.82	2.034	1.95	1.926			0.0158114	1.82	1.8	1.83	1.84	1.82	1.81			0.0304959	2.034	2	2.06	2.07	2.03	2.01			0.0158114	1.95	1.93	1.96	1.97	1.95	1.94			0.0167332	1.926	1.94	1.93	1.9	1.92	1.94
40	1.776	1.938	2.102	2.052			0.0114018	1.776	1.77	1.79	1.78	1.76	1.78			0.0192354	1.938	1.94	1.92	1.93	1.93	1.97			0.0526308	2.102	2.16	2.13	2.11	2.09	2.02			0.0192354	2.052	2.05	2.03	2.04	2.08	2.06
60	1.768	1.904	2.018	2.21			0.0083666	1.768	1.76	1.76	1.77	1.77	1.78			0.0240832	1.904	1.89	1.88	1.89	1.93	1.93			0.0178885	2.018	2.02	2.03	2	2	2.04			0.0367423	2.21	2.21	2.25	2.19	2.24	2.16
80	1.776	1.876	2.064	2.664			0.0114018	1.776	1.78	1.76	1.77	1.79	1.78			0.0114018	1.876	1.88	1.88	1.86	1.87	1.89			0.0328634	2.064	2.03	2.09	2.07	2.1	2.03			0.0336155	2.664	2.7	2.65	2.7	2.64	2.63
100	1.81	1.926	2.074	2.698			0.0141421	1.81	1.8	1.8	1.83	1.8	1.82			0.0207364	1.926	1.93	1.94	1.89	1.93	1.94			0.0403733	2.074	2.07	2.08	2.01	2.12	2.09			0.0216795	2.698	2.69	2.7	2.7	2.73	2.67
120	1.836	1.938	2.096	2.706			0.00894427	1.836	1.83	1.84	1.83	1.83	1.85			0.0192354	1.938	1.92	1.93	1.93	1.97	1.94			0.0230217	2.096	2.09	2.08	2.07	2.12	2.12			0.0288097	2.706	2.72	2.68	2.69	2.69	2.75
140	1.838	1.95	2.104	2.72			0.0083666	1.838	1.84	1.83	1.85	1.83	1.84			0.0158114	1.95	1.96	1.93	1.97	1.94	1.95			0.0594138	2.104	2.1	2.2	2.06	2.05	2.11			0.0158114	2.72	2.7	2.72	2.71	2.74	2.73
160	1.834	2.016	2.098	2.732			0.0114018	1.834	1.82	1.85	1.84	1.83	1.83			0.0181659	2.016	2.03	2.04	2	2	2.01			0.0268328	2.098	2.08	2.06	2.12	2.11	2.12			0.0303315	2.732	2.77	2.73	2.75	2.72	2.69
180	1.836	2.204	2.19	2.766			0.00547723	1.836	1.83	1.84	1.83	1.84	1.84			0.0230217	2.204	2.19	2.22	2.22	2.17	2.22			0.0254951	2.19	2.17	2.19	2.22	2.16	2.21			0.0270185	2.766	2.78	2.8	2.77	2.73	2.75
200	1.836	2.23	2.302	2.76			0.0114018	1.836	1.82	1.84	1.85	1.83	1.84			0.0620484	2.23	2.14	2.31	2.24	2.25	2.21			0.0526308	2.302	2.35	2.34	2.24	2.25	2.33			0.0331662	2.76	2.8	2.77	2.71	2.75	2.77
							0.0106715									0.0244235									0.0346962									0.0263143
THIS IS THE AVERAGE TABLE							HERE THE RAW DATA
No defectors, Tft Random 200
							Random std	Random Avg	1	2	3	4	5												Tit-for-tat std	Tit-for-tat Avg	1	2	3	4	5			Stigmergic std	Stigmergic Avg	1	2	3	4	5
# Pheromones	Random	Defectors	Tit-for-Tat	Pheromones
20	2.33		2.558	2.336			0.0484768	2.33	2.33	2.35	2.34	2.38	2.25												0.0630079	2.558	2.45	2.61	2.56	2.59	2.58			0.0230217	2.336	2.31	2.32	2.33	2.36	2.36
40	2.402		2.526	2.364			0.0363318	2.402	2.39	2.44	2.44	2.36	2.38												0.0288097	2.526	2.49	2.55	2.55	2.5	2.54			0.0207364	2.364	2.36	2.38	2.39	2.34	2.35
60	2.386		2.558	2.452			0.0304959	2.386	2.41	2.39	2.36	2.42	2.35												0.0383406	2.558	2.51	2.53	2.6	2.56	2.59			0.0396232	2.452	2.42	2.43	2.49	2.5	2.42
80	2.402		2.566	2.752			0.0277489	2.402	2.37	2.38	2.44	2.41	2.41												0.0572713	2.566	2.6	2.6	2.49	2.52	2.62			0.0476445	2.752	2.8	2.74	2.79	2.75	2.68
100	2.386		2.584	2.774			0.0336155	2.386	2.35	2.35	2.41	2.42	2.4												0.0270185	2.584	2.6	2.61	2.59	2.58	2.54			0.0502991	2.774	2.81	2.76	2.77	2.83	2.7
120	2.42		2.574	2.776			0.0430116	2.42	2.42	2.35	2.42	2.46	2.45												0.0304959	2.574	2.57	2.6	2.54	2.61	2.55			0.0219089	2.776	2.78	2.75	2.81	2.77	2.77
140	2.448		2.566	2.81			0.0571839	2.448	2.4	2.38	2.52	2.47	2.47												0.0279285	2.566	2.58	2.58	2.52	2.56	2.59			0.0273861	2.81	2.79	2.84	2.84	2.79	2.79
160	2.456		2.578	2.796			0.0270185	2.456	2.41	2.46	2.47	2.48	2.46												0.0248998	2.578	2.57	2.6	2.54	2.6	2.58			0.0357771	2.796	2.74	2.8	2.84	2.8	2.8
180	2.52		2.59	2.804			0.0339116	2.52	2.47	2.55	2.54	2.5	2.54												0.07	2.59	2.62	2.55	2.54	2.54	2.7			0.0684105	2.804	2.78	2.82	2.84	2.88	2.7
200	2.53		2.606	2.814			0.0469042	2.53	2.54	2.6	2.47	2.52	2.52												0.0336155	2.606	2.61	2.62	2.55	2.61	2.64			0.0472229	2.814	2.87	2.77	2.79	2.86	2.78
							0.0384699																		0.0401388									0.0382031
	Random	Tit-for-Tat	100 Stigmergic	200 Stigmergic	300 Stigmergic	400 Stigmergic	500 Stigmergic
0	2.3	2.7	2.8	2.79	2.79	2.8	2.79
0.05	2.31	2.7	2.79	2.79	2.79	2.79	2.8
0.1	2.31	2.68	2.79	2.8	2.8	2.78	2.79
0.15	2.32	2.66	2.8	2.79	2.79	2.76	2.83
0.2	2.3	2.66	2.79	2.78	2.78	2.81	2.8
0.25	2.31	2.64	2.78	2.8	2.8	2.81	2.83
0.3	2.31	2.62	2.76	2.79	2.79	2.83	2.82
0.35	2.3	2.62	2.7	2.79	2.79	2.82	2.8
0.4	2.29	2.6	2.5	2.6	2.79	2.82	2.83
0.45	2.31	2.6	2.3	2.43	2.54	2.79	2.81
0.5	2.31	2.58	2.31	2.33	2.42	2.67	2.78
0.55	2.3	2.57	2.31	2.31	2.31	2.55	2.79
0.6	2.31	2.55	2.3	2.31	2.32	2.36	2.71
0.65	2.29	2.55	2.29	2.3	2.32	2.32	2.54
0.7	2.29	2.53	2.26	2.3	2.3	2.32	2.34
0.75	2.29	2.53	2.31	2.31	2.31	2.33	2.35	2.35
0.8	2.3	2.5	2.3	2.31	2.34	2.31	2.31	2
0.85	2.3	2.5	2.29	2.3	2.3	2.34	2.32
0.9	2.27	2.48	2.27	2.3	2.32	2.33	2.32
0.95	2.29	2.47	2.26	2.33	2.32	2.32	2.33
1	2.3	2.47	2.29	2.31	2.27	2.33	2.31
